# Supplementary material for: Does colour-morph variation in metabolic physiology and oxidative stress match morph-specific life–history strategies?
Source: Oecologia. 2025 May 26;207(6):89. doi: 10.1007/s00442-025-05728-x (PMC12106557; doi:10.1007/s00442-025-05728-x)
Supplement: Supplementary file 1 — Supplementary file1 (XLSX 29 KB) [file 442_2025_5728_MOESM1_ESM.xlsx]

## Sheet: Owl_dROMs
order	year	ID_lab_dROMs	Field_SampleNumbField	territory	BroodID	sample_age	CS	BS	LD	ring	sex	wing	weight	morph	color_parents	dROM_Ucar	dROM_H202dl
1	2017	2017-2	2	Raivio	34	parents	5	1	-16	253200	1	285	425	2	13	15.6888	1.2551
2	2017	2017-3	3	Mynttinen	35	parents	6	3	-12	292753	0	295	595	2	10	39.6733	3.17386
3	2017	2017-6	6	Mynttinen	35	parents	6	3	-12	292765	1	290	430	1	5	18.384	1.47072
4	2017	2017-7	7	Haapaj.KKO	14	parents	4	4	-11	292766	0	295	550	1	4	51.2328	4.09862
5	2017	2017-9	9	Arvolanmäki	11	parents	4	3	-17	286316	1	280	490	1	4	38.4567	3.07654
44	2017	2017-11	11	Kolkanpää	12	parents	4	4	-16	292767	0	290	655	1	7	29.3496	2.34797
45	2017	2017-14	14	Bäcks	15	parents	4	3	-11	292770	0	303	635	1	8	38.1288	3.0503
6	2017	2017-15	15	Arvolanmäki	11	offspring	4	3	-17	302151	1	155	380	1	NA	28.9421	2.31537
7	2017	2017-16	16	Arvolanmäki	11	offspring	4	3	-17	302152	0	153	330	1	NA	32.9848	2.63878
8	2017	2017-17	17	Arvolanmäki	11	offspring	4	3	-17	302153	0	143	400	1	NA	44.1734	3.53387
9	2017	2017-18	18	Kolkanpää	12	offspring	4	4	-16	302154	0	131	375	1	NA	67.1936	5.37549
10	2017	2017-19	19	Kolkanpää	12	offspring	4	4	-16	302155	0	130	360	1	NA	51.3811	4.11049
11	2017	2017-20	20	Kolkanpää	12	offspring	4	4	-16	302156	1	139	350	1	NA	30.8831	2.47065
12	2017	2017-21	21	Kolkanpää	12	offspring	4	4	-16	302157	1	147	340	1	NA	64.313	5.14504
46	2017	2017-22	22	Bäcks	15	parents	4	3	-11	292771	1	278	405	2	13	53.0137	4.24109
47	2017	2017-23	23	Fredriksberg	36	parents	4	2	-10	274702	1	280	380	1	8	16.1866	1.29493
13	2017	2017-24	24	Kynnar	13	offspring	3	3	-15	302158	0	160	425	1	NA	48.4758	3.87806
14	2017	2017-25	25	Kynnar	13	offspring	3	3	-15	302159	1	152	365	2	NA	20.0159	1.60127
48	2017	2017-26	26	Kynnar	13	offspring	3	3	-15	302160	1	141	340	1	NA	53.8309	4.30647
49	2017	2017-28	28	Haapaj.KKO	14	offspring	4	4	-11	302162	1	135	340	1	NA	50.1885	4.01508
50	2017	2017-29	29	Haapaj.KKO	14	offspring	4	4	-11	302163	1	116	290	1	NA	31.5327	2.52262
51	2017	2017-30	30	Haapaj.KKO	14	offspring	4	4	-11	302164	1	137	340	1	NA	36.8095	2.94476
52	2017	2017-31	31	Haapaj.KKO	14	offspring	4	4	-11	302165	1	132	310	1	NA	53.3989	4.27191
53	2017	2017-33	33	Bäcks	15	offspring	4	3	-11	302167	1	138	395	2	NA	48.9043	3.91234
54	2017	2017-34	34	Bäcks	15	offspring	4	3	-11	302168	1	149	385	2	NA	44.5614	3.56491
15	2018	2018-1	1	Skola / Solberg	37	parents	2	1	8	292772	0	283	575	1	9	28.905	2.3124
16	2018	2018-2	2	Tötar	38	parents	3	0	8	292773	0	NA	NA	2	12	20.4239	1.63391
17	2018	2018-3	3	Skola / Solberg	37	parents	2	1	8	286338	1	280	440	1	5	24.0566	1.92452
18	2018	2018-4	4	Malm	39	parents	3	3	5	292708	0	300	590	1	7	30.3267	2.42614
19	2018	2018-9	9	Törnäs_ranta	16	parents	3	3	9	302174	0	290	540	1	5	13.519	1.08152
55	2018	2018-10	10	Miilunummi	17	parents	3	3	12	292737	0	295	630	1	4	34.5821	2.76656
56	2018	2018-11	11	Kvarnby_Saha	21	parents	3	2	16	302175	0	305	600	2	12	21.8195	1.74556
57	2018	2018-12	12	Kvarnby_Saha	21	parents	3	2	16	277533	1	294	490	1	4	30.5022	2.44018
20	2018	2018-18	18	Törnäs_ranta	16	offspring	3	3	9	302182	1	120	300	2	NA	31.2045	2.49636
21	2018	2018-19	19	Törnäs_ranta	16	offspring	3	3	9	302181	1	65	160	2	NA	68.3557	5.46846
22	2018	2018-20	20	Törnäs_ranta	16	offspring	3	3	9	302180	0	111	320	1	NA	28.8679	2.30943
23	2018	2018-22	22	Miilunummi	17	offspring	3	3	12	302184	0	85	180	1	NA	32.8488	2.62791
24	2018	2018-23	23	Miilunummi	17	offspring	3	3	12	302185	0	130	380	1	NA	34.7631	2.78105
25	2018	2018-24	24	Miilunummi	17	offspring	3	3	12	302186	1	142	405	1	NA	28.8061	2.30449
26	2018	2018-25	25	Förby	18	offspring	NA	2	15	292774	0	114	320	1	NA	60.4557	4.83645
60	2018	2018-26	26	Förby	18	offspring	NA	2	15	292775	0	126	350	2	NA	25.2985	2.02388
58	2018	2018-27	27	Förby	18	parents	NA	2	15	292707	1	280	425	1	4	21.4109	1.71288
59	2018	2018-28	28	Förby	18	parents	NA	2	15	252300	0	295	530	1	9	39.985	3.1988
61	2018	2018-29	29	Ingarskila / Täkter	19	offspring	NA	2	11	302187	0	160	410	2	NA	27.2598	2.18079
62	2018	2018-30	30	Ingarskila / Täkter	19	offspring	NA	2	11	302188	1	140	350	2	NA	23.4423	1.87538
63	2018	2018-31	31	Brännäng	20	offspring	3	3	17	302189	1	146	390	2	NA	49.0444	3.92355
64	2018	2018-32	32	Brännäng	20	offspring	3	3	17	302190	1	130	320	2	NA	58.0103	4.64083
65	2018	2018-33	33	Brännäng	20	offspring	3	3	17	302191	1	90	210	1	NA	46.0907	3.68726
66	2018	2018-34	34	Kvarnby_saha	21	offspring	3	2	16	302192	0	147	410	2	NA	47.7135	3.81708
67	2018	2018-35	35	Kvarnby_saha	21	offspring	3	2	16	302193	1	135	355	2	NA	23.9209	1.91368
27	2019	2019-1	1	Björkudden	22	parents	3	3	-26	302194	0	305	665	1	4	44.2353	3.53882
28	2019	2019-5	5	Björkudden	22	parents	3	3	-26	245335	1	285	460	2	10	25.2826	2.02261
34	2019	2019-6	6	Björkudden	22	offspring	3	3	-26	296726	1	131	380	1	NA	26.3087	2.1047
35	2019	2019-7	7	Björkudden	22	offspring	3	3	-26	296727	1	133	370	1	NA	36.397	2.91176
36	2019	2019-8	8	Björkudden	22	offspring	3	3	-26	296728	0	108	300	1	NA	21.7962	1.74369
29	2019	2019-31	31	Andby	25	parents	5	4	-4	296730	1	285	410	2	13	103.393	8.27142
30	2019	2019-43	43	Veijola	28	parents	5	5	-2	286344	0	295	640	1	8	20.025	1.602
31	2019	2019-56	56	Veijola	28	parents	5	5	-2	268342	1	285	470	1	7	22.0558	1.76446
33	2019	2019-64	64	Björkbacka	32	parents	4	3	1	292720	0	300	620	1	4	39.6485	3.17188
68	2019	2019-68	68	Vuorenmäki	26	parents	3	3	-3	296732	0	285	590	2	14	66.1124	5.28899
69	2019	2019-72	72	Tötar	41	parents	5	4	-2	296733	0	290	540	1	9	22.1931	1.77545
70	2019	2019-78	78	Björkbacka	32	parents	4	3	1	296734	1	285	400	1	7	13.4606	1.07685
71	2019	2019-79	79	Vuorenmäki	26	parents	3	3	-3	296735	1	275	405	2	14	19.473	1.55784
37	2019	2019-81	81	LillaLonoks	23	offspring	6	3	-14	296736	1	125	340	2	NA	65.4256	5.23405
38	2019	2019-82	82	LillaLonoks	23	offspring	6	3	-14	296737	0	118	350	2	NA	87.9265	7.03412
39	2019	2019-83	83	LillaLonoks	23	offspring	6	3	-14	296738	1	100	300	2	NA	35.5069	2.84055
72	2019	2019-84	84	Stövelängen	42	parents	4	4	-2	296739	0	290	550	2	13	35.2685	2.82148
40	2019	2019-89	89	Sonaback	24	offspring	5	5	-15	296740	0	132	350	2	NA	38.8078	3.10463
41	2019	2019-90	90	Sonaback	24	offspring	5	5	-15	296741	1	140	345	1	NA	37.2748	2.98199
42	2019	2019-91	91	Sonaback	24	offspring	5	5	-15	296742	0	145	335	1	NA	55.1766	4.41413
43	2019	2019-92	92	Sonaback	24	offspring	5	5	-15	296743	1	121	265	2	NA	70.9149	5.67319
75	2019	2019-93	93	Sonaback	24	offspring	5	5	-15	296744	0	103	315	1	NA	54.2278	4.33823
73	2019	2019-94	94	Stövelängen	42	parents	4	4	-2	296745	1	275	420	2	12	16.1341	1.29073
74	2019	2019-95	95	Träskända	27	parents	4	3	-2	296746	0	290	590	2	14	16.9746	1.35797
76	2019	2019-102	102	Andby	25	offspring	5	4	-4	296750	0	154	380	2	NA	21.7028	1.73622
77	2019	2019-103	103	Andby	25	offspring	5	4	-4	296751	1	146	315	2	NA	44.8649	3.58919
79	2019	2019-105	105	Andby	25	offspring	5	4	-4	296753	0	97	155	2	NA	41.5844	3.32675
80	2019	2019-111	111	Vuorenmäki	26	offspring	3	3	-3	296755	0	148	375	2	NA	50.562	4.04496
81	2019	2019-112	112	Vuorenmäki	26	offspring	3	3	-3	296756	0	139	360	2	NA	26.8396	2.14716
82	2019	2019-113	113	Vuorenmäki	26	offspring	3	3	-3	296757	1	128	350	2	NA	34.2879	2.74303
83	2019	2019-115	115	Träskända	27	offspring	4	3	-2	296759	1	155	320	2	NA	21.5627	1.72502
84	2019	2019-116	116	Träskända	27	offspring	4	3	-2	296760	1	140	320	2	NA	15.9356	1.27485
85	2019	2019-117	117	Träskända	27	offspring	4	3	-2	296761	1	160	320	2	NA	61.9913	4.95931
86	2019	2019-133	133	Veijola	28	offspring	5	5	-2	296776	0	163	365	2	NA	52.2146	4.17716
87	2019	2019-134	134	Veijola	28	offspring	5	5	-2	296777	1	159	320	2	NA	30.5919	2.44735
88	2019	2019-136	136	Veijola	28	offspring	5	5	-2	296779	0	105	210	1	NA	26.6638	2.1331
89	2019	2019-137	137	Lintumäki	29	offspring	4	4	-2	296780	0	183	425	2	NA	38.0704	3.04564
90	2019	2019-138	138	Lintumäki	29	offspring	4	4	-2	296781	1	152	350	2	NA	65.2329	5.21863
91	2019	2019-139	139	Lintumäki	29	offspring	4	4	-2	296782	1	162	360	1	NA	39.0602	3.12482
92	2019	2019-140	140	Lintumäki	29	offspring	4	4	-2	296783	1	172	360	2	NA	24.8714	1.98971
93	2019	2019-141	141	Fräkenviksberg	30	offspring	5	4	-4	296784	1	166	340	1	NA	21.1401	1.69121
94	2019	2019-142	142	Fräkenviksberg	30	offspring	5	4	-4	296785	1	163	350	1	NA	30.4153	2.43323
95	2019	2019-143	143	Fräkenviksberg	30	offspring	5	4	-4	296786	1	145	320	1	NA	30.1917	2.41534
96	2019	2019-144	144	Fräkenviksberg	30	offspring	5	4	-4	296787	1	120	280	1	NA	20.4113	1.6329
97	2019	2019-145	145	Förby	31	offspring	4	4	-1	296788	1	140	375	1	NA	37.1599	2.97279
98	2019	2019-146	146	Förby	31	offspring	4	4	-1	296789	1	143	380	1	NA	36.489	2.91912
99	2019	2019-147	147	Förby	31	offspring	4	4	-1	296790	0	156	400	2	NA	49.731	3.97848
100	2019	2019-148	148	Förby	31	offspring	4	4	-1	296791	1	128	350	2	NA	32.8519	2.62815
101	2019	2019-149	149	Björkbacka	32	offspring	4	3	1	296792	1	111	310	1	NA	39.2669	3.14135
102	2019	2019-150	150	Björkbacka	32	offspring	4	3	1	296793	1	122	345	1	NA	26.6605	2.13284
103	2019	2019-151	151	Björkbacka	32	offspring	4	3	1	296794	0	98	325	1	NA	13.3361	1.06689
104	2019	2019-152	152	LappböleTräsk	33	offspring	4	4	9	296795	0	165	380	1	NA	27.4609	2.19687
105	2019	2019-153	153	LappböleTräsk	33	offspring	4	4	9	296796	1	165	350	1	NA	33.4639	2.67711
106	2019	2019-155	155	LappböleTräsk	33	offspring	4	4	9	296798	0	136	350	1	NA	26.7311	2.13849

## Sheet: removed from analyses
removed from analyses (generally removed in R, here removed for graph purpose)
female with lab numer 1221
it's a female adult that bred both in 2017 and 2019, removed from both dROMs and mito dens file, reported in methods in ms
order	year	ID_lab_dROMs	Field_SampleNumbField	territory	BroodID	sample_age	CS	BS	LD	ring	sex	wing	weight	morph	color_parents	dROM_Ucar	dROM_H202dl	plateID_dROMs	Lab_NewNumber_MitoDens	Plate_MitoDens	CT_mito	CT_Sfsr	Mito_stdC	telomere
32	2019	2019-58	58	Bäcks	40	parents	5	5	-2	292770	0	300	650	1	7	32.0352	2.56281	4	1221	1	20.57	23.441	0.635	0.792249
