# Supplementary material for: Does colour-morph variation in metabolic physiology and oxidative stress match morph-specific life–history strategies?
Source: Oecologia. 2025 May 26;207(6):89. doi: 10.1007/s00442-025-05728-x (PMC12106557; doi:10.1007/s00442-025-05728-x)
Supplement: Supplementary file 2 — Supplementary file2 (XLSX 31 KB) [file 442_2025_5728_MOESM2_ESM.xlsx]

## Sheet: Owl_mito
ring	Stage	Lab_NewNumber	Plate	CT_mito	CT_Sfsr	Mito_stdC	year	territory	BroodID	Sex	wing	weight	color	Storage	CS	BS	Laying
292702	Chick	1016	2	20.414	23.1	0.557	2016	Kirkko	1	0	143	370	2	ethanol	6	4	-45
292703	Chick	1017	2	20.318	22.99	0.552	2016	Kirkko	1	1	120	330	1	ethanol	6	4	-45
292717	Chick	1042	3	20.793	23.079	0.444	2016	Lehtola	2	1	170	415	2	ethanol	5	5	-24
292718	Chick	1043	3	19.917	22.896	0.73	2016	Lehtola	2	1	145	395	1	ethanol	5	5	-24
292719	Chick	1044	3	19.954	22.886	0.707	2016	Raivio N	3	1	168	390	2	ethanol	7	4	-22
292720	Chick	1045	3	19.908	22.885	0.729	2016	Raivio N	3	0	149	405	1	ethanol	7	4	-22
292721	Chick	1046	3	20.163	22.944	0.636	2016	Raivio N	3	0	165	405	2	ethanol	7	4	-22
292722	Chick	1047	3	20.247	23.033	0.633	2016	Raivio N	3	1	130	320	1	ethanol	7	4	-22
292724	Chick	1051	2	20.279	23.295	0.696	2016	Suitia	4	0	172	445	2	ethanol	3	2	-21
292725	Chick	1052	2	20.052	22.971	0.65	2016	Suitia	4	0	175	435	2	ethanol	3	2	-21
292726	Chick	1053	4	19.978	22.887	0.656	2016	Riskogen	5	0	185	410	2	ethanol	4	3	-22
292727	Chick	1054	4	20.06	22.956	0.679	2016	Riskogen	5	0	188	470	1	ethanol	4	3	-22
292730	Chick	1057	4	20.354	23.179	0.611	2016	Kurk N	6	1	149	300	1	ethanol	4	4	-17
292731	Chick	1058	4	20.343	23.133	0.609	2016	Kurk N	6	1	150	315	2	ethanol	4	4	-17
292732	Chick	1059	4	20.314	23.692	0.663	2016	Kurk N	6	1	140	310	2	ethanol	4	4	-17
292734	Chick	1061	4	19.898	22.789	0.583	2016	Förby	7	1	140	315	2	ethanol	4	4	-16
292735	Chick	1062	4	20.183	22.855	0.562	2016	Förby	7	0	154	405	1	ethanol	4	4	-16
292736	Chick	1063	4	19.911	22.826	0.595	2016	Förby	7	1	150	370	2	ethanol	4	4	-16
292737	Chick	1064	4	19.825	23.16	0.839	2016	Förby	7	0	121	345	1	ethanol	4	4	-16
292744	Chick	1071	4	19.909	23.565	0.985	2016	Strangnäs	8	1	165	350	2	ethanol	5	5	-13
292745	Chick	1072	4	20.157	23.583	0.926	2016	Strangnäs	8	1	165	360	2	ethanol	5	5	-13
292746	Chick	1073	4	19.461	23.076	1.036	2016	Strangnäs	8	1	145	340	1	ethanol	5	5	-13
292752	Chick	1079	4	19.828	23.232	0.802	2016	Miilunummi	9	1	170	355	2	ethanol	4	3	-6
292754	Chick	1081	4	19.5	22.871	0.703	2016	Miilunummi	9	0	140	370	1	ethanol	4	3	-6
292755	Chick	1082	4	19.402	22.735	0.676	2016	Mynttinen	10	0	167	400	2	ethanol	5	4	-6
292756	Chick	1083	4	19.764	22.894	0.801	2016	Mynttinen	10	1	166	360	1	ethanol	5	4	-6
292758	Chick	1085	4	20.197	23.374	0.71	2016	Mynttinen	10	0	142	350	1	ethanol	5	4	-6
253200	AD	1091	1	19.689	22.451	0.572	2017	Raivio	34	1	285	425	2	ethanol	5	1	-16
292753	AD	1092	1	19.527	22.565	0.696	2017	Mynttinen	35	0	295	595	2	ethanol	6	3	-12
292765	AD	1095	1	20.111	22.983	0.627	2017	Mynttinen	35	1	290	430	1	ethanol	6	3	-12
292766	AD	1096	1	20.23	23.112	0.636	2017	Haapaj.KKO	14	0	295	550	1	ethanol	4	4	-11
286316	AD	1098	1	19.792	22.9	0.735	2017	Arvolanmäki	11	1	280	490	1	ethanol	4	3	-17
292767	AD	1100	1	19.737	22.655	0.641	2017	Kolkanpää	12	0	290	655	1	ethanol	4	4	-16
292770	AD	1103	1	20.162	22.381	0.392	2017	Bäcks	15	0	303	635	1	ethanol	4	3	-11
302151	Chick	1104	2	20.306	22.778	0.485	2017	Arvolanmäki	11	1	155	380	1	ethanol	4	3	-17
302152	Chick	1105	2	20.159	22.898	0.578	2017	Arvolanmäki	11	0	153	330	1	ethanol	4	3	-17
302153	Chick	1106	2	20.251	22.813	0.514	2017	Arvolanmäki	11	0	143	400	1	ethanol	4	3	-17
302154	Chick	1107	2	19.929	22.737	0.605	2017	Kolkanpää	12	0	131	375	1	ethanol	4	4	-16
302155	Chick	1108	2	20.168	22.903	0.578	2017	Kolkanpää	12	0	130	360	1	ethanol	4	4	-16
302156	Chick	1109	2	20.144	22.81	0.55	2017	Kolkanpää	12	1	139	350	1	ethanol	4	4	-16
302157	Chick	1110	2	20.282	22.758	0.487	2017	Kolkanpää	12	1	147	340	1	ethanol	4	4	-16
292771	AD	1111	1	19.259	22.639	0.881	2017	Bäcks	15	1	278	405	2	ethanol	4	3	-11
274702	AD	1112	1	20.343	22.71	0.437	2017	Fredriksberg	36	1	280	380	1	ethanol	4	2	-10
302158	Chick	1113	3	19.885	22.78	0.693	2017	Kynnar	13	0	160	425	1	ethanol	3	3	-15
302159	Chick	1114	3	20.376	23.416	0.74	2017	Kynnar	13	1	152	365	2	ethanol	3	3	-15
302160	Chick	1115	3	20.676	22.979	0.451	2017	Kynnar	13	1	141	340	1	ethanol	3	3	-15
302162	Chick	1117	3	20.623	23.227	0.553	2017	Haapaj.KKO	14	1	135	340	1	ethanol	4	4	-11
302163	Chick	1118	3	20.568	23.2	0.563	2017	Haapaj.KKO	14	1	116	290	1	ethanol	4	4	-11
302164	Chick	1119	3	20.66	23.087	0.49	2017	Haapaj.KKO	14	1	137	340	1	ethanol	4	4	-11
302165	Chick	1120	3	20.262	23.285	0.739	2017	Haapaj.KKO	14	1	132	310	1	ethanol	4	4	-11
302166	Chick	1121	4	20.408	23.161	0.547	2017	Bäcks	15	0	156	430	1	ethanol	4	3	-11
302167	Chick	1122	4	19.627	23.596	1.138	2017	Bäcks	15	1	138	395	2	ethanol	4	3	-11
302168	Chick	1123	4	19.848	23.073	0.833	2017	Bäcks	15	1	149	385	2	ethanol	4	3	-11
292772	AD	1129	1	19.46	22.817	0.874	2018	Skola / Solberg	37	0	283	575	1	ethanol	2	1	8
292773	AD	1130	1	19.909	22.727	0.599	2018	Tötar	38	0	295	545	2	ethanol	3	0	8
286338	AD	1131	1	20.073	22.787	0.559	2018	Skola / Solberg	37	1	280	440	1	ethanol	2	1	8
292708	AD	1132	1	19.743	22.706	0.662	2018	Malm	39	0	300	590	1	ethanol	3	3	5
292732	AD	1136	1	19.803	22.781	0.671	2018	Törnäs_ranta	16	1	280	420	1	ethanol	3	3	9
302174	AD	1137	1	20.045	22.959	0.648	2018	Törnäs_ranta	16	0	290	540	1	ethanol	3	3	9
292737	AD	1138	1	19.435	22.993	1.007	2018	Miilunummi	17	0	295	630	1	ethanol	3	3	12
302175	AD	1139	1	19.5	23.348	1.246	2018	Kvarnby_Saha	21	0	305	600	2	ethanol	3	2	16
277533	AD	1140	1	20.033	22.819	0.587	2018	Kvarnby_Saha	21	1	294	490	1	ethanol	3	2	16
302182	Chick	1146	2	20.263	23.057	0.598	2018	Törnäs_ranta	16	1	120	300	2	ethanol	3	3	9
302181	Chick	1147	2	19.864	23.183	0.847	2018	Törnäs_ranta	16	1	65	160	2	ethanol	3	3	9
302180	Chick	1148	2	20.05	23.695	1.051	2018	Törnäs_ranta	16	0	111	320	1	ethanol	3	3	9
302184	Chick	1150	2	19.285	25.31	5.079	2018	Miilunummi	17	0	85	180	1	ethanol	3	3	12
302185	Chick	1151	2	19.756	23.858	1.425	2018	Miilunummi	17	0	130	380	1	ethanol	3	3	12
302186	Chick	1152	2	19.591	23.342	1.127	2018	Miilunummi	17	1	142	405	1	ethanol	3	3	12
292774	Chick	1153	2	19.747	24.111	1.694	2018	Förby	18	0	114	320	1	ethanol	NA	2	15
292775	Chick	1154	2	19.526	23.419	1.238	2018	Förby	18	0	126	350	2	ethanol	NA	2	15
292707	AD	1155	1	20.254	22.947	0.552	2018	Förby	18	1	280	425	1	ethanol	NA	2	15
252300	AD	1156	1	19.399	22.846	0.928	2018	Förby	18	0	295	530	2	ethanol	NA	2	15
302187	Chick	1157	3	20.614	23.828	0.816	2018	Ingarskila / Täkter	19	0	160	410	2	ethanol	NA	2	11
302188	Chick	1158	3	20.296	23.584	0.872	2018	Ingarskila / Täkter	19	1	140	350	2	ethanol	NA	2	11
302189	Chick	1159	3	19.934	22.904	0.725	2018	Brännäng	20	1	146	390	2	ethanol	3	3	17
302190	Chick	1160	3	19.263	23.86	2.162	2018	Brännäng	20	1	130	320	2	ethanol	3	3	17
302191	Chick	1161	3	19.399	23.968	2.103	2018	Brännäng	20	1	90	210	1	ethanol	3	3	17
302192	Chick	1162	4	19.902	23.869	1.221	2018	Kvarnby_saha	21	0	147	410	2	ethanol	3	2	16
302193	Chick	1163	4	20.14	23.422	0.763	2018	Kvarnby_saha	21	1	135	355	2	ethanol	3	2	16
302194	AD	1164	1	20.1	22.518	0.451	2019	Björkudden	22	0	305	665	1	ethanol	3	3	-26
245335	AD	1168	1	20.211	22.698	0.477	2019	Björkudden	22	1	285	460	2	ethanol	3	3	-26
296726	Chick	1169	2	19.246	22.906	1.064	2019	Björkudden	22	1	131	380	1	ethanol	3	3	-26
296727	Chick	1170	2	20.212	22.816	0.528	2019	Björkudden	22	1	133	370	1	ethanol	3	3	-26
296728	Chick	1171	2	19.935	22.921	0.68	2019	Björkudden	22	0	108	300	1	ethanol	3	3	-26
296730	AD	1194	1	20.433	22.571	0.374	2019	Andby	25	1	285	410	2	SET buffer	5	4	-4
286344	AD	1206	1	20.245	23.826	1.046	2019	Veijola	28	0	295	640	1	SET buffer	5	5	-2
268342	AD	1219	1	20.335	22.872	0.494	2019	Veijola	28	1	285	470	1	SET buffer	5	5	-2
292720	AD	1227	1	20.224	22.34	0.364	2019	Björkbacka	32	0	300	620	1	SET buffer	4	5	1
296732	AD	1231	1	21.856	23.658	0.303	2019	Vuorenmäki	26	0	285	590	2	SET buffer	3	3	-3
296733	AD	1235	1	21.062	23.126	0.359	2019	Tötar	41	0	290	540	1	SET buffer	5	4	-2
296734	AD	1241	1	20.823	22.725	0.321	2019	Björkbacka	32	1	285	400	1	SET buffer	4	3	1
296735	AD	1242	1	20.543	23.735	0.798	2019	Vuorenmäki	26	1	275	405	2	SET buffer	3	3	-3
296736	Chick	1244	2	20.209	23.023	0.608	2019	LillaLonoks	23	1	125	340	2	SET buffer	6	3	-14
296737	Chick	1245	2	20.319	24.747	1.765	2019	LillaLonoks	23	0	118	350	2	SET buffer	6	3	-14
296738	Chick	1246	2	20.133	23.549	0.909	2019	LillaLonoks	23	1	100	300	2	SET buffer	6	3	-14
296739	AD	1247	1	21.266	23.916	0.549	2019	Stövelängen	42	0	290	550	2	SET buffer	4	4	-2
296740	Chick	1252	2	19.965	22.492	0.502	2019	Sonaback	24	0	132	350	2	SET buffer	5	5	-15
296741	Chick	1253	2	20.154	22.598	0.476	2019	Sonaback	24	1	140	345	1	SET buffer	5	5	-15
296742	Chick	1254	2	20.121	22.873	0.585	2019	Sonaback	24	0	145	335	1	SET buffer	5	5	-15
296743	Chick	1255	2	20.106	22.716	0.53	2019	Sonaback	24	1	121	265	2	SET buffer	5	5	-15
296744	Chick	1256	2	19.54	22.7	0.763	2019	Sonaback	24	0	103	315	1	SET buffer	5	5	-15
296745	AD	1257	1	20.209	23.123	0.648	2019	Stövelängen	42	1	275	420	2	SET buffer	4	4	-2
296746	AD	1258	1	20.004	22.375	0.436	2019	Träskända	27	0	290	590	2	ethanol	4	3	-2
296750	Chick	1265	2	19.98	24.829	2.343	2019	Andby	25	0	154	380	2	SET buffer	5	4	-4
296751	Chick	1266	2	19.47	24.067	1.974	2019	Andby	25	1	146	315	2	SET buffer	5	4	-4
296752	Chick	1267	2	19.603	24.506	2.416	2019	Andby	25	0	118	200	2	SET buffer	5	4	-4
296753	Chick	1268	2	19.358	24.164	2.269	2019	Andby	25	0	97	155	2	SET buffer	5	4	-4
296755	Chick	1274	3	19.886	23.068	0.836	2019	Vuorenmäki	26	0	148	375	2	SET buffer	3	3	-3
296756	Chick	1275	3	19.809	23.31	1.038	2019	Vuorenmäki	26	0	139	360	2	SET buffer	3	3	-3
296757	Chick	1276	3	20.038	23.157	0.796	2019	Vuorenmäki	26	1	128	350	2	SET buffer	3	3	-3
296759	Chick	1278	3	21.831	25.712	1.175	2019	Träskända	27	1	155	320	2	SET buffer	4	3	-2
296760	Chick	1279	3	19.884	23.018	0.808	2019	Träskända	27	1	140	320	2	SET buffer	4	3	-2
296761	Chick	1280	3	19.999	23.104	0.79	2019	Träskända	27	1	160	320	2	SET buffer	4	3	-2
296776	Chick	1296	3	20.465	25.097	2.067	2019	Veijola	28	0	163	365	2	SET buffer	5	5	-2
296777	Chick	1297	3	21.782	25.088	0.812	2019	Veijola	28	1	159	320	2	SET buffer	5	5	-2
296779	Chick	1299	3	19.762	23.743	1.409	2019	Veijola	28	0	105	210	1	SET buffer	5	5	-2
296780	Chick	1300	3	20.966	23.956	0.693	2019	Lintumäki	29	0	183	425	2	SET buffer	4	4	-2
296781	Chick	1301	3	20.626	24.331	1.124	2019	Lintumäki	29	1	152	350	2	SET buffer	4	4	-2
296782	Chick	1302	3	21.197	26.026	2.266	2019	Lintumäki	29	1	162	360	1	SET buffer	4	4	-2
296783	Chick	1303	3	20.04	24.417	1.806	2019	Lintumäki	29	1	172	360	2	SET buffer	4	4	-2
296784	Chick	1304	4	20.523	24.601	1.167	2019	Fräkenviksberg	30	1	166	340	1	SET buffer	5	4	-4
296785	Chick	1305	4	20.107	24.115	1.266	2019	Fräkenviksberg	30	1	163	350	1	SET buffer	5	4	-4
296786	Chick	1306	4	22.069	24.982	0.604	2019	Fräkenviksberg	30	1	145	320	1	SET buffer	5	4	-4
296787	Chick	1307	4	19.586	23.815	1.477	2019	Fräkenviksberg	30	1	120	280	1	SET buffer	5	4	-4
296788	Chick	1308	4	19.891	23.187	0.773	2019	Förby	31	1	140	375	1	SET buffer	4	4	-1
296789	Chick	1309	4	20.074	23.426	0.817	2019	Förby	31	1	143	380	1	SET buffer	4	4	-1
296790	Chick	1310	4	19.586	23.055	0.863	2019	Förby	31	0	156	400	2	SET buffer	4	4	-1
296791	Chick	1311	4	19.922	23.594	0.995	2019	Förby	31	1	128	350	2	SET buffer	4	4	-1
296792	Chick	1312	3	19.312	23.703	1.888	2019	Björkbacka	32	1	111	310	1	SET buffer	4	5	1
296793	Chick	1313	3	22.577	25.077	0.459	2019	Björkbacka	32	1	122	345	1	SET buffer	4	5	1
296794	Chick	1314	3	20.233	24.127	1.296	2019	Björkbacka	32	0	98	325	1	SET buffer	4	5	1
296795	Chick	1315	4	19.752	23.631	1.3	2019	LappböleTräsk	33	0	165	380	1	SET buffer	4	4	9
296796	Chick	1316	4	21.008	25.536	1.813	2019	LappböleTräsk	33	1	165	350	1	SET buffer	4	4	9
296798	Chick	1318	4	20.205	24.365	1.511	2019	LappböleTräsk	33	0	136	350	1	SET buffer	4	4	9

## Sheet: removed from the analyses
removed from analyses (generally removed in R, here removed for graph purpose)
female with lab numer 1221
it's a female adult that bred both in 2017 and 2019, removed from both dROMs and mito dens file, reported in methods in ms
ring	Stage	Lab_NewNumber	Plate	CT_mito	CT_Sfsr	Mito_stdC	year	territory	BroodID	Sex	wing	weight	color	Color_ParentScore	Storage	CS	BS	Laying	dROMs	telomere
292770	AD	1221	1	20.57	23.441	0.635	2019	Bäcks	40	0	300	650	1	7	SET buffer	5	5	-2	yes	0.792249
